# Supplementary material for: A Strategy for Functional Interpretation of Metabolomic Time Series Data in Context of Metabolic Network Information
Source: Front Mol Biosci. 2016 Mar 7;3:6. doi: 10.3389/fmolb.2016.00006 (PMC4779852; doi:10.3389/fmolb.2016.00006)
Supplement: Supplementary File S1 — Matlab code-file and test data file. [file DataSheet1.ZIP]

Archive with 6 entries (4 files):
- Supplement S1 FEMTO_package/Supplement S1 FEMTO_package/
- Supplement S1 FEMTO_package/Supplement S1 FEMTO_package/FEMTO/
- Supplement S1 FEMTO_package/Supplement S1 FEMTO_package/FEMTO/Example_Data.xlsx
- Supplement S1 FEMTO_package/Supplement S1 FEMTO_package/FEMTO/FEMTO.fig
- Supplement S1 FEMTO_package/Supplement S1 FEMTO_package/FEMTO/FEMTO.m
- Supplement S1 FEMTO_package/Supplement S1 FEMTO_package/FEMTO/FEMTO_Manual.pdf
