# Supplementary material for: A Strategy for Functional Interpretation of Metabolomic Time Series Data in Context of Metabolic Network Information
Source: Front Mol Biosci. 2016 Mar 7;3:6. doi: 10.3389/fmolb.2016.00006 (PMC4779852; doi:10.3389/fmolb.2016.00006)
Supplement: Supplementary File S1 — Matlab code-file and test data file. [file DataSheet1.ZIP › Supplement S1 FEMTO_package/Supplement S1 FEMTO_package/FEMTO/Example_Data.xlsx]

## Sheet: Experimental_Data
	TP1	TP1	TP1	TP2	TP2	TP2	TP3	TP3	TP3	TP4	TP4	TP4	TP5	TP5	TP5	TP6	TP6	TP6
Var1	2.9391	2.1634	2.75914	3.08048	3.12665	2.53782	2.43369	3.55409	3.99429	1.56664	3.97279	4.82368	3.77356	1.68064	3.87985	1.62564	2.60375	3.56145
Var2	1.1049	1.31963	1.51755	2.53321	2.07752	1.23149	0.78208	1.55599	1.17637	1.30172	1.52093	2.11208	2.08908	1.22942	0.788706	0.945265	1.18955	1.37413
Var3	5.68304	6.87208	6.11347	5.6344	8.03484	4.93925	6.07472	8.10983	9.05922	3.32321	10.1339	9.28218	13.0168	2.97995	8.18395	3.18865	8.24863	5.86562
Var4	3.46084	2.18982	3.56792	1.29402	3.05622	1.28116	1.31679	1.72438	2.07912	0.953437	3.29279	2.73007	5.39272	0.391895	1.92563	1.64414	4.73018	3.72735
Var5	10.3638	13.9375	0.438578	7.89964	8.62378	9.52696	39.8182	35.2648	18.6869	38.8574	34.9237	31.2474	60.0866	61.1757	39.0684	46.2041	41.1343	25.9393
Var6	1.85879	1.62781	0.401546	0.313966	0.324252	0.172758	0.401126	0.363469	1.21163	0.426696	0.40355	0.193214	0.306391	0.311638	0.270953	0.232025	0.223619	0.937558
Var7	0.0747038	0.0726481	0.0932543	0.101518	0.0706261	0.0643945	0.0433219	0.111972	0.089837	0.0755902	0.0309649	0.111767	0.0847153	0.138409	0.0568465	0.0487414	0.0751764	0.0900628
Var8	0.0402918	0.085434	0.0795283	0.0603156	0.106543	0.0987644	0.0363282	0.0724705	0.0858591	0.0279272	0.0849719	0.214496	0.0509834	0.099829	0.0287896	0.0694222	0.107208	0.0975174
Var9	0.254934	0.304122	0.398563	0.500052	0.323793	0.176562	0.221643	0.445628	0.299194	0.286944	0.123094	0.711349	0.484087	0.380684	0.18646	0.24038	0.370516	0.308536

## Sheet: stoichMatrix
	re1	re2	re3	re4	re5	re6	re7	re8	re9	re10	re11	re12	re13	re14
Var1	0	0	0	0	-1	-1	1	0	1	-1	0	0	0	0
Var6	1	-1	0	1	0	0	0	0	-1	0	0	-1	1	1
Var9	0	0	0	0	0	-1	0	0	0	0	0	1	0	0
Var2	0	0	0	0	0	1	-1	-1	0	0	0	0	0	0
Var7	0	0	0	0	0	0	1	0	0	0	1	0	0	-1
Var8	0	0	0	0	0	0	0	1	0	0	-1	0	0	0
Var3	0	0	1	-1	1	0	0	0	0	0	1	0	0	0
Var4	0	0	0	0	1	0	0	1	0	0	0	0	-1	0
Var5	0	1	-1	0	0	0	0	0	0	0	0	0	0	0
